# Supplementary material for: Changes of Causal Attribution by a Co-actor in Situations of Obvious Causality
Source: Front Psychol. 2021 Jan 6;11:588089. doi: 10.3389/fpsyg.2020.588089 (PMC7815702; doi:10.3389/fpsyg.2020.588089)
Supplement: Supplementary file 1 [file Table_1.XLSX]

## Sheet: Supplemental data
Table S1. Multiple regression model with empathy ratings and personality as the independent variable and the time interval in the High harm condition as the dependent variable.
Questionnaires	Model		Coefficient
	Adjusted R2	p-value	B	SE	β	p-value
ALONE condition
Interpersonal Reactivity Index	0.395	0.029
- Perspective taking			6.056	3.507	0.366	0.908
- Fantasy			13.524	4.624	0.572	0.579
- Empathic concern			0.772	6.564	0.025	0.107
- Personal distress			-1.688	2.973	-0.124	0.011
Big Five Inventory	0.222	0.155
- Neuroticism			6.211	3.519	0.483	0.103
- Extraversion			6.39	3.893	0.4031	0.126
- Openness			-6.983	3.742	-0.457	0.086
- Agreeableness			5.407	3.185	0.451	0.115
- Conscientiousness			-0.393	3.476	-0.0282	0.911
TOGETHER condition
Interpersonal Reactivity Index	0.18	0.164
- Perspective taking			10.477	10.621	0.245	0.341
- Fantasy			8.899	4.811	0.472	0.087
- Empathic concern			-1.071	5.674	-0.046	0.853
- Personal distress			2.666	7.482	0.081	0.727
Big Five Inventory	-0.027	0.507
- Neuroticism			3.689	5.623	0.206	0.524
- Extraversion			4.155	6.22	0.188	0.516
- Openness			6.38	5.98	0.3	0.306
- Agreeableness			1.5491	5.089	0.093	0.766
- Conscientiousness			6.545	5.554	0.338	0.261
Interpersonal Reactivity Index, IRI. Perspective taking = the tendency to spontaneously adopt the
psychological point of view of others. Fantasy = taps respondents’ tendencies to transpose themselves
imaginatively into the feelings and actions of fictitious characters in books, movies and plays. Empathic concern
＝assesses ‘other-oriented’ feelings of sympathy and concern for unfortunate others. Personal distress = measures
‘self-oriented’ feelings of personal anxiety and unease in tense interpersonal settings.
B = unstandardized regression coefficient; SE = standard error of the coefficient; β = standardized coefficient
Because one participant had missing data, the data of 18 participants were analyzed.
