# Supplementary material for: Changes of Causal Attribution by a Co-actor in Situations of Obvious Causality
Source: Front Psychol. 2021 Jan 6;11:588089. doi: 10.3389/fpsyg.2020.588089 (PMC7815702; doi:10.3389/fpsyg.2020.588089)
Supplement: Supplementary file 2 [file Table_2.XLSX]

## Sheet: Data
	Estimated time interval						Post-session questionnaires
	ALONE			TOGETHER			Guilt in both the conditions (Q1)		Guilt (ALONE vs TOGETHER) (Q2)
No	Baseline	Low harm	High harm	Baseline	Low harm	High harm	Low harm	High harm	Low harm	High harm
1	507.407	468.019	456.852	494.074	526.481	540	1	5	1	5
2	344.444	425.324	378.889	340	336.806	377.741	5	6	6	6
3	479.259	442.13	348.519	375.556	341.389	406.667	3	5	5	5
4	466.667	472.778	391.111	431.481	431.019	496.296	6	7	6	7
5	508.593	577.833	395.407	559.889	521.31	627.148	6	6	5	7
6	469.63	464.583	427.407	468.889	422.731	536.667	2	6	6	7
7	497.037	499.657	422.259	481.148	499.639	542.185	1	7	6	7
8	532.556	501.88	375.37	450.407	425.065	522.222	3	7	6	7
9	562.222	495.185	403.704	485.556	564.63	632.222	2	7	5	6
10	550.519	525.384	421.926	457.852	455.468	517.222	5	6	3	5
11	606.704	591.329	531.963	589.593	574.718	597.296	1	7	6	6
12	448.148	440.509	391.481	458.519	463.194	387.037	1	6	4	5
13	399.259	346.759	286.667	285.556	316.852	374.815	1	5	3	5
14	512.111	510.787	489.444	525.185	523.333	558.519	6	7	6	7
15	371.852	393.657	357.407	390.37	348.843	383.704	5	5	5	5
16	448.889	367.315	375.926	535.556	544.398	600.741	3	5	5	5
17	483.704	465.139	480.37	488.852	472.593	465.556	3	5	5	6
18	392.593	485.556	533.333	456.667	462.639	424.815	4	5	5	6
19	336.296	468.718	313.333	387.407	422.458	421.815	1	5	1	4

## Sheet: Time-series analysis
ALONE					TOGETHER
No	Trial number	Actual time interval	Estimated time interval		No	Trial number	Actual time interval	Estimated time interval
1	1	700	400		1	1	700	400
1	2	700	750		1	2	700	600
1	3	500	250		1	3	200	100
1	4	200	250		1	4	500	900
1	5	500	780		1	5	500	300
1	6	700	900		1	6	200	120
1	7	500	400		1	7	500	850
1	8	700	450		1	8	200	120
1	9	700	800		1	9	200	200
1	10	700	450		1	10	700	980
1	11	200	120		1	11	200	300
1	12	700	600		1	12	200	250
1	13	700	600		1	13	700	650
1	14	200	140		1	14	500	870
1	15	200	120		1	15	200	200
1	16	700	500		1	16	700	980
1	17	200	150		1	17	200	150
1	18	200	150		1	18	500	300
1	19	200	130		1	19	700	970
1	20	500	850		1	20	500	970
1	21	500	300		1	21	200	280
1	22	500	200		1	22	500	970
1	23	200	100		1	23	500	480
1	24	200	120		1	24	700	500
1	25	500	850		1	25	500	400
1	26	500	900		1	26	700	900
1	27	500	280		1	27	700	750
2	1	500	760		2	1	200	100
2	2	500	460		2	2	500	550
2	3	200	600		2	3	500	350
2	4	500	400		2	4	700	700
2	5	500	480		2	5	700	750
2	6	700	500		2	6	700	690
2	7	200	330		2	7	500	330
2	8	700	590		2	8	200	350
2	9	200	330		2	9	500	350
2	10	200	360		2	10	500	670
2	11	200	160		2	11	700	650
2	12	200	600		2	12	700	500
2	13	500	400		2	13	500	750
2	14	700	300		2	14	700	430
2	15	700	680		2	15	500	650
2	16	200	500		2	16	200	450
2	17	700	670		2	17	700	380
2	18	700	460		2	18	200	360
2	19	500	500		2	19	200	460
2	20	200	500		2	20	700	380
2	21	500	490		2	21	200	400
2	22	500	470		2	22	200	290
2	23	700	950		2	23	500	370
2	24	700	600		2	24	700	460
2	25	500	300		2	25	200	430
2	26	700	300		2	26	500	540
2	27	200	280		2	27	200	230
3	1	500	200		3	1	200	300
3	2	700	160		3	2	500	310
3	3	200	100		3	3	700	480
3	4	200	100		3	4	200	330
3	5	500	150		3	5	700	400
3	6	500	150		3	6	200	600
3	7	700	500		3	7	700	500
3	8	200	300		3	8	500	200
3	9	200	200		3	9	500	400
3	10	200	700		3	10	200	200
3	11	500	400		3	11	500	200
3	12	700	250		3	12	500	200
3	13	500	300		3	13	700	500
3	14	700	250		3	14	200	200
3	15	700	200		3	15	700	300
3	16	500	500		3	16	200	200
3	17	700	300		3	17	700	800
3	18	200	300		3	18	200	200
3	19	500	100		3	19	700	800
3	20	700	280		3	20	200	700
3	21	500	300		3	21	700	300
3	22	700	200		3	22	500	300
3	23	200	600		3	23	200	200
3	24	200	200		3	24	500	300
3	25	500	300		3	25	500	600
3	26	200	300		3	26	500	300
3	27	700	400		3	27	700	300
4	1	700	700		4	1	500	880
4	2	500	430		4	2	200	480
4	3	700	380		4	3	500	890
4	4	200	327		4	4	200	340
4	5	700	454		4	5	700	880
4	6	700	530		4	6	200	160
4	7	500	220		4	7	500	780
4	8	500	770		4	8	200	210
4	9	200	470		4	9	200	260
4	10	500	280		4	10	200	450
4	11	200	730		4	11	700	430
4	12	200	470		4	12	200	470
4	13	500	670		4	13	500	680
4	14	700	457		4	14	500	320
4	15	200	290		4	15	700	210
4	16	200	317		4	16	700	520
4	17	500	420		4	17	200	810
4	18	500	437		4	18	700	600
4	19	500	307		4	19	500	380
4	20	200	410		4	20	700	540
4	21	700	495		4	21	700	430
4	22	700	339		4	22	700	760
4	23	700	663		4	23	500	810
4	24	700	795		4	24	500	320
4	25	500	306		4	25	500	900
4	26	200	188		4	26	200	280
4	27	200	480		4	27	700	790
5	1	200	400		5	1	700	640
5	2	500	450		5	2	500	850
5	3	200	310		5	3	200	400
5	4	200	390		5	4	500	630
5	5	200	420		5	5	700	700
5	6	500	210		5	6	700	350
5	7	200	600		5	7	200	200
5	8	700	620		5	8	200	400
5	9	700	600		5	9	200	200
5	10	500	410		5	10	700	900
5	11	700	490		5	11	700	500
5	12	500	780		5	12	500	850
5	13	700	500		5	13	700	750
5	14	700	790		5	14	200	200
5	15	700	590		5	15	500	700
5	16	500	410		5	16	700	700
5	17	200	360		5	17	200	400
5	18	200	370		5	18	700	890
5	19	200	200		5	19	500	850
5	20	700	650		5	20	200	290
5	21	500	450		5	21	500	800
5	22	700	790		5	22	700	400
5	23	700	810		5	23	500	480
5	24	500	450		5	24	500	200
5	25	500	490		5	25	200	890
5	26	500	460		5	26	500	310
5	27	200	215		5	27	200	600
6	1	500	259		6	1	700	680
6	2	700	648		6	2	500	150
6	3	200	261		6	3	700	670
6	4	500	351		6	4	500	760
6	5	500	250		6	5	500	998
6	6	700	259		6	6	200	919
6	7	500	438		6	7	200	179
6	8	200	637		6	8	500	360
6	9	700	213		6	9	500	200
6	10	500	825		6	10	700	999
6	11	500	428		6	11	500	360
6	12	200	462		6	12	500	470
6	13	200	450		6	13	200	249
6	14	200	450		6	14	500	897
6	15	700	173		6	15	200	450
6	16	700	785		6	16	200	359
6	17	500	458		6	17	700	571
6	18	700	317		6	18	200	186
6	19	700	153		6	19	700	954
6	20	200	627		6	20	200	195
6	21	200	783		6	21	700	289
6	22	200	213		6	22	200	458
6	23	500	301		6	23	700	658
6	24	200	191		6	24	500	952
6	25	700	258		6	25	700	583
6	26	500	849		6	26	200	374
6	27	700	362		6	27	700	719
7	1	500	700		7	1	200	300
7	2	200	100		7	2	200	100
7	3	700	500		7	3	200	100
7	4	700	300		7	4	200	100
7	5	200	500		7	5	500	400
7	6	500	700		7	6	500	300
7	7	500	300		7	7	700	600
7	8	700	300		7	8	200	100
7	9	700	700		7	9	700	300
7	10	200	100		7	10	200	100
7	11	200	100		7	11	700	700
7	12	200	200		7	12	700	500
7	13	200	300		7	13	700	900
7	14	700	500		7	14	700	999
7	15	700	200		7	15	200	300
7	16	500	300		7	16	200	200
7	17	500	700		7	17	500	300
7	18	500	450		7	18	700	400
7	19	700	700		7	19	500	800
7	20	500	200		7	20	200	100
7	21	700	600		7	21	500	300
7	22	700	700		7	22	700	300
7	23	200	180		7	23	700	300
7	24	200	100		7	24	500	300
7	25	200	100		7	25	500	200
7	26	500	200		7	26	500	800
7	27	500	500		7	27	500	400
8	1	700	700		8	1	700	530
8	2	500	700		8	2	200	130
8	3	700	200		8	3	200	130
8	4	200	300		8	4	200	100
8	5	500	200		8	5	500	700
8	6	200	300		8	6	200	200
8	7	500	400		8	7	200	100
8	8	700	470		8	8	200	100
8	9	700	500		8	9	700	300
8	10	700	700		8	10	500	300
8	11	500	300		8	11	700	200
8	12	200	170		8	12	200	100
8	13	700	300		8	13	500	600
8	14	200	100		8	14	700	530
8	15	700	500		8	15	700	800
8	16	200	100		8	16	700	200
8	17	500	200		8	17	500	200
8	18	200	100		8	18	200	200
8	19	200	200		8	19	500	900
8	20	500	400		8	20	500	560
8	21	700	500		8	21	700	600
8	22	200	100		8	22	500	900
8	23	700	400		8	23	200	100
8	24	200	170		8	24	500	500
8	25	500	200		8	25	500	400
8	26	500	400		8	26	700	900
8	27	500	800		8	27	700	700
9	1	200	230		9	1	500	900
9	2	700	450		9	2	200	100
9	3	700	130		9	3	700	200
9	4	200	450		9	4	200	150
9	5	500	230		9	5	700	800
9	6	700	230		9	6	200	900
9	7	700	380		9	7	700	100
9	8	200	879		9	8	700	120
9	9	200	123		9	9	500	180
9	10	500	300		9	10	200	900
9	11	500	350		9	11	200	600
9	12	700	340		9	12	700	120
9	13	500	320		9	13	500	200
9	14	700	860		9	14	500	900
9	15	200	170		9	15	700	400
9	16	200	860		9	16	500	900
9	17	500	230		9	17	500	950
9	18	200	133		9	18	700	920
9	19	200	200		9	19	200	700
9	20	500	350		9	20	200	860
9	21	500	250		9	21	700	870
9	22	200	150		9	22	700	300
9	23	700	890		9	23	500	230
9	24	700	230		9	24	200	650
9	25	700	650		9	25	500	780
9	26	500	320		9	26	500	230
9	27	500	430		9	27	200	140
10	1	200	230		10	1	200	100
10	2	700	430		10	2	200	100
10	3	200	100		10	3	500	900
10	4	500	400		10	4	200	500
10	5	700	400		10	5	200	100
10	6	500	500		10	6	700	800
10	7	500	800		10	7	500	300
10	8	500	300		10	8	700	800
10	9	700	300		10	9	700	900
10	10	500	400		10	10	700	900
10	11	700	500		10	11	700	700
10	12	200	200		10	12	500	800
10	13	700	400		10	13	700	600
10	14	700	300		10	14	500	500
10	15	200	200		10	15	200	200
10	16	700	500		10	16	200	300
10	17	200	200		10	17	700	700
10	18	500	600		10	18	500	300
10	19	700	700		10	19	500	500
10	20	200	300		10	20	500	300
10	21	200	400		10	21	700	900
10	22	200	300		10	22	200	100
10	23	200	200		10	23	700	800
10	24	500	500		10	24	500	300
10	25	500	600		10	25	200	100
10	26	700	400		10	26	500	700
10	27	500	400		10	27	200	200
11	1	200	800		11	1	500	300
11	2	200	800		11	2	200	300
11	3	500	300		11	3	200	200
11	4	500	300		11	4	200	500
11	5	700	500		11	5	200	200
11	6	200	100		11	6	500	500
11	7	500	200		11	7	500	600
11	8	200	300		11	8	700	800
11	9	500	400		11	9	200	300
11	10	700	800		11	10	500	440
11	11	700	500		11	11	200	250
11	12	700	900		11	12	700	590
11	13	200	800		11	13	200	100
11	14	200	600		11	14	700	800
11	15	500	300		11	15	200	200
11	16	500	800		11	16	700	400
11	17	200	400		11	17	700	890
11	18	700	400		11	18	200	200
11	19	700	300		11	19	500	500
11	20	500	500		11	20	700	600
11	21	200	300		11	21	700	400
11	22	500	700		11	22	500	300
11	23	700	800		11	23	700	400
11	24	500	800		11	24	500	300
11	25	700	300		11	25	500	600
11	26	200	700		11	26	500	400
11	27	700	800		11	27	700	400
12	1	700	790		12	1	200	220
12	2	200	210		12	2	700	850
12	3	700	570		12	3	200	220
12	4	700	560		12	4	500	620
12	5	500	895		12	5	500	405
12	6	500	709		12	6	200	230
12	7	700	590		12	7	700	730
12	8	500	125		12	8	700	470
12	9	200	110		12	9	200	230
12	10	200	100		12	10	700	730
12	11	700	540		12	11	500	680
12	12	500	340		12	12	500	690
12	13	700	780		12	13	200	220
12	14	200	190		12	14	200	200
12	15	500	900		12	15	200	230
12	16	500	420		12	16	700	872
12	17	200	210		12	17	500	405
12	18	200	180		12	18	700	890
12	19	200	380		12	19	500	784
12	20	200	120		12	20	700	590
12	21	700	560		12	21	700	570
12	22	700	214		12	22	500	560
12	23	200	110		12	23	500	600
12	24	500	520		12	24	700	859
12	25	500	310		12	25	500	590
12	26	700	479		12	26	200	320
12	27	500	480		12	27	200	200
13	1	500	300		13	1	500	100
13	2	500	100		13	2	700	120
13	3	200	420		13	3	500	100
13	4	500	110		13	4	200	580
13	5	200	100		13	5	200	240
13	6	700	180		13	6	500	150
13	7	700	360		13	7	200	770
13	8	500	100		13	8	700	890
13	9	700	100		13	9	500	160
13	10	200	100		13	10	700	390
13	11	700	220		13	11	200	220
13	12	500	140		13	12	500	900
13	13	200	100		13	13	700	999
13	14	500	110		13	14	700	660
13	15	700	880		13	15	200	190
13	16	500	110		13	16	200	400
13	17	200	470		13	17	700	200
13	18	200	100		13	18	500	570
13	19	700	950		13	19	700	700
13	20	700	900		13	20	200	100
13	21	500	180		13	21	500	580
13	22	200	410		13	22	500	630
13	23	700	970		13	23	200	100
13	24	500	150		13	24	500	100
13	25	700	220		13	25	700	270
13	26	200	100		13	26	700	830
13	27	200	580		13	27	200	440
14	1	200	800		14	1	200	150
14	2	700	750		14	2	200	200
14	3	200	100		14	3	700	650
14	4	200	110		14	4	700	700
14	5	500	110		14	5	700	650
14	6	500	110		14	6	700	400
14	7	500	200		14	7	700	530
14	8	700	350		14	8	700	200
14	9	200	800		14	9	700	500
14	10	200	100		14	10	500	330
14	11	200	850		14	11	500	200
14	12	700	130		14	12	500	400
14	13	700	870		14	13	200	500
14	14	500	120		14	14	500	150
14	15	700	200		14	15	200	200
14	16	200	110		14	16	200	550
14	17	500	240		14	17	500	250
14	18	500	100		14	18	200	200
14	19	500	250		14	19	700	650
14	20	700	300		14	20	500	500
14	21	700	150		14	21	500	200
14	22	500	400		14	22	700	500
14	23	200	700		14	23	500	300
14	24	500	650		14	24	500	700
14	25	700	250		14	25	200	100
14	26	700	700		14	26	200	150
14	27	200	200		14	27	200	500
15	1	200	750		15	1	700	400
15	2	500	400		15	2	500	300
15	3	200	200		15	3	700	800
15	4	200	380		15	4	500	700
15	5	500	400		15	5	500	365
15	6	200	100		15	6	500	200
15	7	500	400		15	7	700	700
15	8	500	300		15	8	500	650
15	9	700	600		15	9	200	150
15	10	500	290		15	10	700	900
15	11	200	200		15	11	500	200
15	12	700	150		15	12	700	520
15	13	700	250		15	13	200	200
15	14	700	800		15	14	700	300
15	15	200	600		15	15	500	365
15	16	200	400		15	16	200	100
15	17	700	500		15	17	700	300
15	18	700	300		15	18	200	650
15	19	700	800		15	19	200	600
15	20	500	300		15	20	700	250
15	21	500	200		15	21	200	100
15	22	700	650		15	22	500	200
15	23	500	200		15	23	200	100
15	24	200	100		15	24	700	500
15	25	700	450		15	25	200	100
15	26	200	700		15	26	200	500
15	27	500	150		15	27	500	300
16	1	500	340		16	1	500	788
16	2	500	178		16	2	700	900
16	3	200	200		16	3	700	740
16	4	700	380		16	4	200	200
16	5	500	180		16	5	200	800
16	6	200	170		16	6	500	789
16	7	700	700		16	7	200	550
16	8	700	900		16	8	700	900
16	9	200	160		16	9	500	590
16	10	200	599		16	10	500	300
16	11	200	170		16	11	200	897
16	12	200	199		16	12	700	456
16	13	700	610		16	13	200	945
16	14	700	870		16	14	700	678
16	15	500	700		16	15	500	520
16	16	500	290		16	16	200	230
16	17	700	700		16	17	500	240
16	18	500	430		16	18	200	550
16	19	700	360		16	19	700	900
16	20	200	150		16	20	500	890
16	21	500	420		16	21	500	600
16	22	200	220		16	22	700	400
16	23	500	200		16	23	200	300
16	24	500	310		16	24	700	800
16	25	700	560		16	25	200	500
16	26	700	560		16	26	700	870
16	27	200	120		16	27	500	600
17	1	700	800		17	1	500	890
17	2	700	700		17	2	200	780
17	3	200	100		17	3	500	900
17	4	200	120		17	4	500	900
17	5	500	220		17	5	700	340
17	6	500	200		17	6	700	900
17	7	500	350		17	7	500	800
17	8	700	580		17	8	700	700
17	9	700	600		17	9	200	800
17	10	500	230		17	10	500	900
17	11	500	120		17	11	500	600
17	12	500	500		17	12	200	200
17	13	200	100		17	13	200	800
17	14	200	150		17	14	500	650
17	15	200	400		17	15	700	900
17	16	500	550		17	16	700	300
17	17	500	780		17	17	700	330
17	18	200	100		17	18	500	150
17	19	700	600		17	19	200	100
17	20	700	850		17	20	200	850
17	21	700	300		17	21	500	880
17	22	500	200		17	22	200	650
17	23	200	400		17	23	200	100
17	24	700	300		17	24	700	500
17	25	200	200		17	25	700	200
17	26	200	200		17	26	200	700
17	27	700	500		17	27	700	400
18	1	500	500		18	1	200	250
18	2	200	150		18	2	700	500
18	3	500	100		18	3	700	600
18	4	700	600		18	4	500	400
18	5	500	800		18	5	700	980
18	6	500	150		18	6	500	900
18	7	500	250		18	7	200	780
18	8	200	170		18	8	700	900
18	9	200	200		18	9	200	750
18	10	200	150		18	10	200	430
18	11	700	500		18	11	500	650
18	12	500	300		18	12	500	880
18	13	700	950		18	13	500	470
18	14	200	150		18	14	700	800
18	15	700	450		18	15	200	500
18	16	700	400		18	16	500	940
18	17	200	200		18	17	200	250
18	18	700	800		18	18	200	400
18	19	700	900		18	19	500	850
18	20	500	450		18	20	500	960
18	21	500	400		18	21	700	980
18	22	200	200		18	22	700	300
18	23	200	150		18	23	200	130
18	24	700	450		18	24	500	450
18	25	200	150		18	25	700	920
18	26	500	680		18	26	200	400
18	27	700	700		18	27	700	700
19	1	500	679		19	1	500	746
19	2	500	543		19	2	500	679
19	3	700	840		19	3	200	260
19	4	700	830		19	4	700	989
19	5	200	200		19	5	200	278
19	6	500	409		19	6	200	260
19	7	200	267		19	7	200	365
19	8	200	187		19	8	500	650
19	9	200	300		19	9	200	467
19	10	700	870		19	10	500	650
19	11	500	540		19	11	700	900
19	12	200	180		19	12	500	780
19	13	500	450		19	13	700	560
19	14	700	840		19	14	700	904
19	15	500	480		19	15	700	790
19	16	200	280		19	16	200	150
19	17	700	837		19	17	700	880
19	18	500	622		19	18	700	980
19	19	200	100		19	19	200	170
19	20	200	190		19	20	500	650
19	21	700	876		19	21	200	150
19	22	500	622		19	22	500	793
19	23	700	840		19	23	700	999
19	24	500	540		19	24	500	369
19	25	200	190		19	25	700	940
19	26	700	811		19	26	500	508
19	27	700	840		19	27	200	260
